# Supplementary material for: Identification of Immune-Related Breast Cancer Chemotherapy Resistance Genes via Bioinformatics Approaches
Source: Front Oncol. 2022 Mar 21;12:772723. doi: 10.3389/fonc.2022.772723 (PMC8978268; doi:10.3389/fonc.2022.772723)
Supplement: Supplementary file 9 [file DataSheet_1.xlsx]

## Sheet: Sheet1
RNA oligo sequences
	IRS1(5’to3’)
	CCCAAUGGCUACAUGAUGATT
	UCAUCAUGUAGCCAUUGGGTT
	PRC1(5’to3’)
	GGAAAGCGCUGCAAUUAGATT
	UCUAAUUGCAGCGCUUUCCTT
	GGTLC1(5’to3’)
	CGACAGUGGAGAGAAACAUTT
	AUGUUUCUCUCCACUGUCGTT
	Negative Control(5’to3’)
	Sense： 5’-UUCUCCGAACGUGUCACGUTT-3’
	Antisense： 5’-ACGUGACACGUUCGGAGAATT-3’
PCR primer sequence
	GAPDH-F	GTCTCCTCTGACTTCAACAGCG
	GAPDH-R	ACCACCCTGTTGCTGTAGCCAA
	IRS-F	AGTCTGTCGTCCAGTAGCACCA
	IRS-R	ACTGGAGCCATACTCATCCGAG
	GGTLC-F	CAACGTCACGACAGTGGAGAGA
	GGTLC-R	ACGATGGCTTGCACCACAGCAA
	PRC-F	ATAGCCAGGAGCAGAGACAAGC
	PRC-R	AACCGCACAATCTCAGCATCGTG
